# Supplementary material for: Genetic Variants Associated with Long-Terminal Repeats Can Diagnostically Classify Cannabis Varieties
Source: Int J Mol Sci. 2022 Nov 22;23(23):14531. doi: 10.3390/ijms232314531 (PMC9735643; doi:10.3390/ijms232314531)
Supplement: Supplementary file 1 [file ijms-23-14531-s001.zip]

Archive with 1 entries (1 files):
- ijms-2037205-supplementary.pdf
